# Supplementary material for: Stakeholders’ awareness and perception towards graphic health warning, opportunities and challenges for tobacco control policy in Nepal: A qualitative study
Source: PLOS Glob Public Health. 2025 Jul 10;5(7):e0004917. doi: 10.1371/journal.pgph.0004917 (PMC12244583; doi:10.1371/journal.pgph.0004917)
Supplement: S1 Data — XXX. (XLSX) [file pgph.0004917.s001.xlsx]

## Sheet: Sheet2
Participants	Awareness and perception		Role of graphic health warning		Existing Policies		Challenges and opportunities		Recommendations		Collaboration
Statements	Are you aware of the graphic health warnings on cigarette packages?	How would you describe the overall effectiveness of graphic health warnings in conveying health risks associated with smoking?	In your opinion, what role do graphic health warnings play in public health campaigns against smoking?	How do you perceive the impact of these warnings on the general population?	What role do you believe existing policy of including graphic health warnings play in reducing smoking rates?	How do you view the effectiveness of current policies in curbing/quitting smoking behavior?	What challenges do you see in implementing or enforcing policies related to graphic health warnings?	Are there opportunities for improving the effectiveness of such policies in your opinion?	What changes, if any, would you propose in current policies related to graphic health warnings?	How do you envision the role of graphic health warnings evolving in the future?	How important is collaboration with public health organizations, tobacco companies, and other stakeholders in shaping effective policies?	How can political leaders foster collaboration for better policy outcomes?
Mayor	yes I am aware about GHW	previously there was no picture, now picture are effective.control in smoking but not complete.	Awarness/ orientation program should conduct in village level. There is control due to picture.	positive , public perceive picture as perour health, but there is negligence in implementatios.	policies are not completed, we should see our neighboor country, restriction shouldbe mae to sell and buy cigarette.		there is no challenges, implemeation part is challenging.	yes, policies are made but not implemented well, separete place for smoking,			collaboration is necessary,but not effectively utilised.	policy making is a vital part political leaders,leaders are not giving importance for the issues.
Ward chairman	yes I am aware about GHW	smokers who are adicted are may not changed by pictures,	have positive role, afraid by picture, there is no any effect by picture to smokers who are dependet to tobacco	picture is scared and understable so there is effect	GHW plays positive role by it is strating may be add others, smoking is injurious, message should deliver clearly to public.	only the graphics is not enough, social media,different awarnee program from provincial and local government, effects of smoking regularly in vilage.	No challeges, can not stop tobacco sell and consume but can be regulate.	policies are good,may revised	after federalism, Awarness program within ward level, smokers do not look at picture, elected politicals leaders are role model, they can spread awarness	present picture is also scaring, not only graphic, warness program, interactions and seminar should be conduct in community,	collaboration is highly needed.we can not ban toacco, we can reduce consumption by creating awarness with different stakeholders.	Responsibilty to related subject specialist, policy making.
Education section chief	yes I am aware about GHW	pictures are kept on packet ,smokers ignore the pictures , smokers continue to smoke after seeing pictures ,Informative message should be displayed to public place.	It acts as positive role,text msg were not effective, smokers saw the pictures and understand the effect of smoking to his/her body.	General population understand the harm by pictures, pictures are blured,companies are making picture blured to promote sell, cycle different stages of harm should be mention in cigarette packet.	policies should be made strong,smoking prohibition in public place is not implemented well, busparks,hotels are crouded by smokers,policies should be strongly implemented ,not only prepared.	policies are made but not implemented well,should be implement effectively.	Minors are purchasing and consuming cigarette,	separate shops for cigarette,do not sell for minors and pregnant,no smoking at public place,follow rules stricktly.	I have not studied policies well	make clear pictures, clearly mention effect of smoking in cycle from the initiation of smoking to the disease condition.	collaboration is necessary, filter and other chemical may be used, government should mention some criteria and promission to sell.	political leaders develops vision, goal should be made to consider the health and safety of all public.policies should made to demotivate smoking, public policies should made in consider to health of public.
Health section chief	yes I am aware about GHW	among awarness materials graphic health warnings are expected highly effective but that is not in reality. Pictures are ignored by smokers, eduaction and awrness is effective through mass media like radio/Tv and by their family members and parents.	ofcourse the aim of GHW is to demotivate smoking, its effect is high in non smokers in comarision to smokers,due to dependence to tobacco smokers may ignore the picture.	There is positive impact in general population.	Among smokers there is no more changes or impact of GHW but for non smokers and smokers who are recently initiating smoking may afraid and reduce smoking.	smoking is ban in public place, penalty for smoking, but implemention of policy is less effective, but can be sthrenthen.	Government structure should be made to effective implementation of policy.policy should be endorse from manufacture of tobacco to consumption and health impact.	Federalism, local government should be sthrengthening and should be fully responsible to implementation of rules and regulations.policy is perfect there is challenges in implementation.	due to color and visaul un clearity,there is confusion in packet so clear and wee contrast picture should keep.	clear and wee contrast picture should keep.	metting and discussion among stakeholders.	political leaders develops policies,also political leaders are involve in creating awarness.factory,public sectores and focus group discussion should be made while developing the policies.
Hospital Administrator	yes	previously picture was not mentioned, due to increase in NCD in Nepal pictorial warning was introduced.	perceive smoking is injurious	It makes cahnges among smokers too, they are reducing the number of cigarette due to picture.	some smokers quit due to pictures, some are reducing, some are curious about pictures and seek service and majority are dependent to tobacco and ignore the picture.	policies are perfectly made,there is lacking in implementation, smokers used to send minors to bring cigarette and tell them to fire the cigarette. Each individual should inniciate to follow rules from ownself. shopkeeper shouldnot sell for minores and sticks. Awarness program should conduct regularly.	there is no any challenges, every indivisual should follow the rues	may change periodically.	100% picture and clear picture.	not only lungs picture all related disease and cancer sign should be kept	All stakeholders should be united	political leaders major responsibilities are policy making and implementation .
Professor	some what I am aware	smoking is injurious to health, it damage lungs,mouth and hand. Picture doesn’t works to dependent people.	doesn’t work	somehow scaring, but due to dependency they donot reduce.	there is not any certain reduction due to implement policies.		bans in public place, penalty.	taxes collection, tobacco trade should be dimotivate Smoking bans in public place.	policies are only kept in papers only not implementation in behavior.	smoking hazards related message should be kept in school curriculum.	cordination and coperation should be focused on public health with minimal hazards.	politician doesn’t have same thoughts they are engaged in different trade. Vision should be in favour to health of people.
Head master	yes, I have seen picture	pictures are efective, it plays positive role in reducing and quitting.	No order to minores to buy cigarette.	very difficult to stop for dependent smokers, awarness program should be conduct.	perprehy and decentralised,marginal dalits are not aware about consiquences of smoking,awarness program should be regularly conduct.	every toles, community should aware about reducing and stopping smoking.	should be engaged from all sector, all stakeholders should engaged.I am playing role to make aware to school parents during parents meet.			smoking hazards related message should be kept in school curriculum. Rally, community program may initiated by school and the childreen may educate their parents.	all stakeholders should actively participated to aware people and motivate to reduce and quit.	meetings seminars and demonstration program should be initiated by political leaders.political parties should be focused on health of public cordinate with different stakeholders.
School Teacher	yes, I have seen picture	some what effective but no changes to addicted.					smoking in public place and sell for minors are not effective.				collaboration is necessary, tobacco production should be demorolised, and change the occupation,	political leaders can actively participated in awarness program in other program also.
Journalist	yes I am aware about GHW	only picture not creat awarness to public, pictue donot do anything, people are dependent, other meditation related program should be conduct.	local level and all government sector should participated.		awarness and help for quit, options should be done						production shift to other non tobacco product,	policy should focused in health of public.
Shoopkeeper	yes I am aware about GHW	nobody is worry about the picture, majority are buying sticks only.	picture is scary but most of smokers avoid looking pictures.	some how warns for new smookers but not for who are addtcted	rarely some people are reducing	not effective as perceiced	people are demanding loose packet buying, if not given they will buy from another shop.	government should monitor the policy effectively. Awarness should be conducted to public.	implementation part is weak	multiple picture with story should be added	collaboration is very important but there is less.	political parties only focusesd in aatending political programs,they are very busyin political works not focused in these type of works.
Ex-smoker	picture is kept but people are habitual, cannot stop smoking by seeing it.	ignoring picture and wants to buy picture less smokes.	some what effective,but due to dependency there is problem,	noticed but cannot stop	rate increaseed, but no reduced in smoking. Factories should be closed.	not effective	no public union, raja sasan hatyo then democracy is free for all.	rajtantra is necesssary	stop cigarette production		should collaborate
